# Supplementary material for: NFκB-Mediated Mechanisms Drive PEDF Expression and Function in Pre- and Post-Menopausal Oestrogen Levels in Breast Cancer
Source: Int J Mol Sci. 2022 Dec 9;23(24):15641. doi: 10.3390/ijms232415641 (PMC9779285; doi:10.3390/ijms232415641)
Supplement: Supplementary file 1 [file ijms-23-15641-s001.zip]

Archive with 1 entries (1 files):
- ijms-2042920-supplementary.pdf
